# Supplementary material for: Optogenetic manipulation of Gq- and Gi/o-coupled receptor signaling in neurons and heart muscle cells
Source: eLife. 2023 Aug 17;12:e83974. doi: 10.7554/eLife.83974 (PMC10435233; doi:10.7554/eLife.83974)
Supplement: Source code 2. [file elife-83974-code2.zip › 05-10-2022-TR-eLife-83974/HB_frequency_plot.py]

import pandas as pd
import matplotlib.pyplot as plt
import seaborn as sns

data_directory = ""
data = pd.read_csv(data_directory)                   


stats = data.groupby(['Line', 'time'])['R_HB'].agg(['mean', 'sem']).reset_index()


plt.figure(figsize=(8, 4))

#To display the graph of Trial1 vs trial6, group3 was deleted and change bellow to 'group1 = 1, group2 = 6'
group_1 = 0.5
group_2 = 0.2
group_3 = 0.05

for group_name, group_data in stats.groupby('Line'):
    if group_name == group_1:
        plt.plot(group_data['time'], group_data['mean'], label=group_name, color='black')
        plt.fill_between(
            group_data['time'],
            group_data['mean'] - group_data['sem'],
            group_data['mean'] + group_data['sem'],
            alpha=0.3,
            color='gray'
            )
    elif group_name == group_2:
        plt.plot(group_data['time'], group_data['mean'], label=group_name, color='blue')
        plt.fill_between(
            group_data['time'],
            group_data['mean'] - group_data['sem'],
            group_data['mean'] + group_data['sem'],
            alpha=0.1,
            color='blue')
    elif group_name == group_3:
        plt.plot(group_data['time'], group_data['mean'], label=group_name, color='cyan')
    
        plt.fill_between(
            group_data['time'],
            group_data['mean'] - group_data['sem'],
            group_data['mean'] + group_data['sem'],
            alpha=0.1,
            color='cyan')
    
plt.xlim(5000, 30000)
plt.ylim(-0.01, None)
plt.xticks([5000, 10000, 15000, 20000, 25000, 30000],
           [-5, 0, 5, 10, 15, 20])


sns.set_theme(style='ticks', font_scale=1.2)
sns.despine()


plt.show()
