# Supplementary material for: Optogenetic manipulation of Gq- and Gi/o-coupled receptor signaling in neurons and heart muscle cells
Source: eLife. 2023 Aug 17;12:e83974. doi: 10.7554/eLife.83974 (PMC10435233; doi:10.7554/eLife.83974)
Supplement: Source code 4. [file elife-83974-code4.zip]

Archive with 1 entries (1 files):
- 05-10-2022-TR-eLife-83974/AV_conductivity.py
