# Supplementary material for: Optogenetic manipulation of Gq- and Gi/o-coupled receptor signaling in neurons and heart muscle cells
Source: eLife. 2023 Aug 17;12:e83974. doi: 10.7554/eLife.83974 (PMC10435233; doi:10.7554/eLife.83974)
Supplement: Source code 4. [file elife-83974-code4.zip › 05-10-2022-TR-eLife-83974/AV_conductivity.py]

import pandas as pd
import numpy as np
import csv
import matplotlib.pyplot as plt
from openpyxl import Workbook, load_workbook

# Calculate the time differences between atrium and ventricle contractions
def calculate_time_differences(atrium_times, ventricle_times):
    time_differences = []
    
    for atrium_time in atrium_times:
        closest_ventricle_time = min(ventricle_times, key=lambda x: abs(x - atrium_time))
        time_difference = abs(closest_ventricle_time - atrium_time)
        time_differences.append(time_difference)
    
    return time_differences

# Preprocessing for analysis
# Prepare four files containing lists of atrium and ventricle heartbeat points, respectively, before and after light exposure
# Adjust either at the contraction point or the relaxation point on the anterior and posterior sides
# The video was shot at 66.7 fps. Change the numbers according to the fps.

foldername = ""
A_before = foldername + ""
P_before = foldername + ""
A_after = foldername + ""
P_after = foldername + ""

data_A_before = pd.read_csv(A_before, header=None)
data_P_before = pd.read_csv(P_before, header=None)
data_A_after = pd.read_csv(A_after, header=None)
data_P_after = pd.read_csv(P_after, header=None)

# When the light exposure point is at the 667th flame, consider the times before light exposure to be less than 660 flames, and the times after light exposure to be more than 700 flames.
time_list_A_before = [i for i in data_A_before[0].tolist() if (i < 660)]
time_list_P_before = [i for i in data_P_before[0].tolist() if (i < 660)]
time_list_A_after = [i for i in data_A_after[0].tolist() if (i > 700)]
time_list_P_after = [i for i in data_P_after[0].tolist() if (i > 700)]

# Calculate the average of the intervals between the elements of time_list_A_before
intervals_before = np.diff(time_list_A_before)
average_interval_before = np.mean(intervals_before)

# Extract elements from time_list_A_after that have intervals more than twice the interval of time_list_A_before and less than or equal to 5s (<=333 flames)
intervals_after = np.diff(time_list_A_after)
time_list_A_after = [time_list_A_after[i] for i, interval in enumerate(intervals_after) if interval > 2 * average_interval_before and interval <= 333]

intervals_after = np.diff(time_list_P_after)
time_list_P_after = [time_list_P_after[i] for i, interval in enumerate(intervals_after) if interval > 2 * average_interval_before and interval <= 333]

print(time_list_A_after)
print(time_list_P_after)

float_time_differences_before = []
float_time_differences_after = []

# Calculate the list of time differences between atrium and ventricle contractions
for item in calculate_time_differences(time_list_P_before, time_list_A_before):
    float_time_differences_before.append(float(item)/66.7)
time_differences_before = [i for i in float_time_differences_before if (i > 0) and (i<0.5)]

for item in calculate_time_differences(time_list_P_after, time_list_A_after):
     float_time_differences_after.append(float(item)/66.7)
     print(item)
time_differences_after = [i for i in float_time_differences_after if (i > 0) and (i<0.5)]

# Data preparation (temporary example)
group1_values = time_differences_before
group2_values = time_differences_after

# Calculation of mean and standard deviation for each group
group1_mean = np.mean(group1_values)
group2_mean = np.mean(group2_values)
group1_std = np.std(group1_values)
group2_std = np.std(group2_values)

# Creation of group indices
group1_indices = np.zeros(len(group1_values))
group2_indices = np.ones(len(group2_values))

# Drawing the graph
plt.scatter(group1_indices, group1_values, color='red',alpha=0.1, label='Group 1')
plt.scatter(group2_indices, group2_values, color='blue', alpha=0.1, label='Group 2')

# Plotting mean values
plt.plot(0, group1_mean, 'o', color='black', markersize=8, label='Group 1 Mean')
plt.plot(1, group2_mean, 'o', color='black', markersize=8, label='Group 2 Mean')

# Adding error bars
plt.errorbar(0, group1_mean, yerr=group1_std, color='black', capsize=5, linewidth=1)
plt.errorbar(1, group2_mean, yerr=group2_std, color='black', capsize=5, linewidth=1)

# Decorating the graph
plt.xlabel('Group')
plt.ylabel('Value')
plt.title('Scatter Plot of Group Values with Mean and Error Bars')
plt.xticks([0, 1], ["before light", "after light"])
plt.rcParams['figure.figsize'] = (5, 5)
# Displaying the graph
plt.show()

##save 'time_differences_before' and 'time_differences_after' 
